# Supplementary material for: Development of Mia Phenotyping Using Paper-Based Device
Source: Diagnostics (Basel). 2022 Dec 9;12(12):3104. doi: 10.3390/diagnostics12123104 (PMC9777619; doi:10.3390/diagnostics12123104)
Supplement: Supplementary file 1 [file diagnostics-12-03104-s001.zip]

Archive with 1 entries (1 files):
- diagnostics-2000692-supplementary.pdf
